# Supplementary material for: mRNA with Mammalian Codon Bias Accumulates in Yeast Mutants with Constitutive Stress Granules
Source: Int J Mol Sci. 2020 Feb 12;21(4):1234. doi: 10.3390/ijms21041234 (PMC7072924; doi:10.3390/ijms21041234)
Supplement: Supplementary file 1 [file ijms-21-01234-s001.zip]

Archive with 1 entries (1 files):
- Supplementary File 1.pdf
